# Supplementary material for: Quantitative Sodium (23Na) MRI in Pediatric Gliomas: Initial Experience
Source: Diagnostics (Basel). 2022 May 13;12(5):1223. doi: 10.3390/diagnostics12051223 (PMC9140048; doi:10.3390/diagnostics12051223)
Supplement: Supplementary file 1 [file diagnostics-12-01223-s001.zip]

Archive with 1 entries (1 files):
- diagnostics-1663886-supplementary.pdf
